# Supplementary material for: Population-level transcriptomic datasets from two benthic invertebrates exposed to long-term experimental warming and acidification
Source: Biodivers Data J. 2026 May 11;14:e186927. doi: 10.3897/BDJ.14.e186927 (PMC13294930; doi:10.3897/BDJ.14.e186927)
Supplement: Supplementary material 1 — Population-level transcriptomic datasets from two benthic invertebrates exposed to long-term experimental warming and acidification [file bdj-14-e186927-s001.tsv]

accession	study	object_status	bioproject_accession	biosample_accession	organism	geo_loc_name	lat_lon	collection date	library_ID	title	library_strategy	library_source	library_selection	library_layout	platform	instrument_model	design_description	filetype	filename	filename2
SRR37011171	SRP668546	new	PRJNA1413336	SAMN54875027	Chondrilla nucula	Greece: Chalkidiki	39.93177968909643, 23.73457469122223	1-Mar-23	NA3	Ch_NA3	RNA-Seq	TRANSCRIPTOMIC	PolyA	paired	ILLUMINA	Illumina NovaSeq X Plus	Poly(A) selection, fragmentation, cDNA, adaptors	fastq	NA3_merged_1.fq.gz	NA3_merged_2.fq.gz
SRR37011170	SRP668546	new	PRJNA1413336	SAMN54875028	Chondrilla nucula	Greece: Chalkidiki	39.93177968909643, 23.73457469122223	1-Mar-23	NB2	Ch_NB2	RNA-Seq	TRANSCRIPTOMIC	PolyA	paired	ILLUMINA	Illumina NovaSeq X Plus	Poly(A) selection, fragmentation, cDNA, adaptors	fastq	NB2_merged_1.fq.gz	NB2_merged_2.fq.gz
SRR37011159	SRP668546	new	PRJNA1413336	SAMN54875029	Chondrilla nucula	Greece: Chalkidiki	39.93177968909643, 23.73457469122223	1-Mar-23	NC3	Ch_NC3	RNA-Seq	TRANSCRIPTOMIC	PolyA	paired	ILLUMINA	Illumina NovaSeq X Plus	Poly(A) selection, fragmentation, cDNA, adaptors	fastq	NC3_L4_1.fq.gz	NC3_L4_2.fq.gz
SRR37011154	SRP668546	new	PRJNA1413336	SAMN54875030	Chondrilla nucula	Greece: Chalkidiki	39.93177968909643, 23.73457469122223	1-Mar-23	ND2	Ch_ND2	RNA-Seq	TRANSCRIPTOMIC	PolyA	paired	ILLUMINA	Illumina NovaSeq X Plus	Poly(A) selection, fragmentation, cDNA, adaptors	fastq	ND2_merged_1.fq.gz	ND2_merged_2.fq.gz
SRR37011153	SRP668546	new	PRJNA1413336	SAMN54875031	Chondrilla nucula	Greece: Chalkidiki	39.93177968909643, 23.73457469122223	1-Mar-23	NA8	Ch_NA8	RNA-Seq	TRANSCRIPTOMIC	PolyA	paired	ILLUMINA	Illumina NovaSeq X Plus	Poly(A) selection, fragmentation, cDNA, adaptors	fastq	NA8_L4_1.fq.gz	NA8_L4_2.fq.gz
SRR37011152	SRP668546	new	PRJNA1413336	SAMN54875032	Chondrilla nucula	Greece: Chalkidiki	39.93177968909643, 23.73457469122223	1-Mar-23	NB7	Ch_NB7	RNA-Seq	TRANSCRIPTOMIC	PolyA	paired	ILLUMINA	Illumina NovaSeq X Plus	Poly(A) selection, fragmentation, cDNA, adaptors	fastq	NB7_L4_1.fq.gz	NB7_L4_2.fq.gz
SRR37011151	SRP668546	new	PRJNA1413336	SAMN54875033	Chondrilla nucula	Greece: Chalkidiki	39.93177968909643, 23.73457469122223	1-Mar-23	NC6	Ch_NC6	RNA-Seq	TRANSCRIPTOMIC	PolyA	paired	ILLUMINA	Illumina NovaSeq X Plus	Poly(A) selection, fragmentation, cDNA, adaptors	fastq	NC6_merged_1.fq.gz	NC6_merged_2.fq.gz
SRR37011150	SRP668546	new	PRJNA1413336	SAMN54875034	Chondrilla nucula	Greece: Chalkidiki	39.93177968909643, 23.73457469122223	1-Mar-23	ND7	Ch_ND7	RNA-Seq	TRANSCRIPTOMIC	PolyA	paired	ILLUMINA	Illumina NovaSeq X Plus	Poly(A) selection, fragmentation, cDNA, adaptors	fastq	ND7_merged_1.fq.gz	ND7_merged_2.fq.gz
SRR37011149	SRP668546	new	PRJNA1413336	SAMN54875035	Chondrilla nucula	Greece: Chalkidiki	39.93177968909643, 23.73457469122223	1-Mar-23	NA10	Ch_NA10	RNA-Seq	TRANSCRIPTOMIC	PolyA	paired	ILLUMINA	Illumina NovaSeq X Plus	Poly(A) selection, fragmentation, cDNA, adaptors	fastq	NA10_merged_1.fq.gz	NA10_merged_2.fq.gz
SRR37011148	SRP668546	new	PRJNA1413336	SAMN54875036	Chondrilla nucula	Greece: Chalkidiki	39.93177968909643, 23.73457469122223	1-Mar-23	NB10	Ch_NB10	RNA-Seq	TRANSCRIPTOMIC	PolyA	paired	ILLUMINA	Illumina NovaSeq X Plus	Poly(A) selection, fragmentation, cDNA, adaptors	fastq	NB10_merged_1.fq.gz	NB10_merged_2.fq.gz
SRR37011169	SRP668546	new	PRJNA1413336	SAMN54875037	Chondrilla nucula	Greece: Chalkidiki	39.93177968909643, 23.73457469122223	1-Mar-23	NC9	Ch_NC9	RNA-Seq	TRANSCRIPTOMIC	PolyA	paired	ILLUMINA	Illumina NovaSeq X Plus	Poly(A) selection, fragmentation, cDNA, adaptors	fastq	NC9_merged_1.fq.gz	NC9_merged_2.fq.gz
SRR37011168	SRP668546	new	PRJNA1413336	SAMN54875038	Chondrilla nucula	Greece: Chalkidiki	39.93177968909643, 23.73457469122223	1-Mar-23	ND11	Ch_ND11	RNA-Seq	TRANSCRIPTOMIC	PolyA	paired	ILLUMINA	Illumina NovaSeq X Plus	Poly(A) selection, fragmentation, cDNA, adaptors	fastq	ND11_merged_1.fq.gz	ND11_merged_2.fq.gz
SRR37011167	SRP668546	new	PRJNA1413336	SAMN54875039	Chondrilla nucula	Greece: Crete	35.33584001005008, 25.28146781008605	1-Mar-23	SA3	Ch_SA3	RNA-Seq	TRANSCRIPTOMIC	PolyA	paired	ILLUMINA	Illumina NovaSeq X Plus	Poly(A) selection, fragmentation, cDNA, adaptors	fastq	SA3_merged_1.fq.gz	SA3_merged_2.fq.gz
SRR37011166	SRP668546	new	PRJNA1413336	SAMN54875040	Chondrilla nucula	Greece: Crete	35.33584001005008, 25.28146781008605	1-Mar-23	SB3	Ch_SB3	RNA-Seq	TRANSCRIPTOMIC	PolyA	paired	ILLUMINA	Illumina NovaSeq X Plus	Poly(A) selection, fragmentation, cDNA, adaptors	fastq	SB3_L4_1.fq.gz	SB3_L4_2.fq.gz
SRR37011165	SRP668546	new	PRJNA1413336	SAMN54875041	Chondrilla nucula	Greece: Crete	35.33584001005008, 25.28146781008605	1-Mar-23	S2	Ch_S2	RNA-Seq	TRANSCRIPTOMIC	PolyA	paired	ILLUMINA	Illumina NovaSeq X Plus	Poly(A) selection, fragmentation, cDNA, adaptors	fastq	S2_merged_1.fq.gz	S2_merged_2.fq.gz
SRR37011164	SRP668546	new	PRJNA1413336	SAMN54875042	Chondrilla nucula	Greece: Crete	35.33584001005008, 25.28146781008605	1-Mar-23	SD3	Ch_SD3	RNA-Seq	TRANSCRIPTOMIC	PolyA	paired	ILLUMINA	Illumina NovaSeq X Plus	Poly(A) selection, fragmentation, cDNA, adaptors	fastq	SD3_L4_1.fq.gz	SD3_L4_2.fq.gz
SRR37011163	SRP668546	new	PRJNA1413336	SAMN54875043	Chondrilla nucula	Greece: Crete	35.33584001005008, 25.28146781008605	1-Mar-23	SA5	Ch_SA5	RNA-Seq	TRANSCRIPTOMIC	PolyA	paired	ILLUMINA	Illumina NovaSeq X Plus	Poly(A) selection, fragmentation, cDNA, adaptors	fastq	SA5_L4_1.fq.gz	SA5_L4_2.fq.gz
SRR37011162	SRP668546	new	PRJNA1413336	SAMN54875044	Chondrilla nucula	Greece: Crete	35.33584001005008, 25.28146781008605	1-Mar-23	SB6	Ch_SB6	RNA-Seq	TRANSCRIPTOMIC	PolyA	paired	ILLUMINA	Illumina NovaSeq X Plus	Poly(A) selection, fragmentation, cDNA, adaptors	fastq	SB6_L4_1.fq.gz	SB6_L4_2.fq.gz
SRR37011161	SRP668546	new	PRJNA1413336	SAMN54875045	Chondrilla nucula	Greece: Crete	35.33584001005008, 25.28146781008605	1-Mar-23	SC4	Ch_SC4	RNA-Seq	TRANSCRIPTOMIC	PolyA	paired	ILLUMINA	Illumina NovaSeq X Plus	Poly(A) selection, fragmentation, cDNA, adaptors	fastq	SC4_merged_1.fq.gz	SC4_merged_2.fq.gz
SRR37011160	SRP668546	new	PRJNA1413336	SAMN54875046	Chondrilla nucula	Greece: Crete	35.33584001005008, 25.28146781008605	1-Mar-23	SD7	Ch_SD7	RNA-Seq	TRANSCRIPTOMIC	PolyA	paired	ILLUMINA	Illumina NovaSeq X Plus	Poly(A) selection, fragmentation, cDNA, adaptors	fastq	SD7_L4_1.fq.gz	SD7_L4_2.fq.gz
SRR37011158	SRP668546	new	PRJNA1413336	SAMN54875047	Chondrilla nucula	Greece: Crete	35.33584001005008, 25.28146781008605	1-Mar-23	SA11	Ch_SA11	RNA-Seq	TRANSCRIPTOMIC	PolyA	paired	ILLUMINA	Illumina NovaSeq X Plus	Poly(A) selection, fragmentation, cDNA, adaptors	fastq	SA11_L1_1.fq.gz	SA11_L1_2.fq.gz
SRR37011157	SRP668546	new	PRJNA1413336	SAMN54875048	Chondrilla nucula	Greece: Crete	35.33584001005008, 25.28146781008605	1-Mar-23	SB11	Ch_SB11	RNA-Seq	TRANSCRIPTOMIC	PolyA	paired	ILLUMINA	Illumina NovaSeq X Plus	Poly(A) selection, fragmentation, cDNA, adaptors	fastq	SB11_L1_1.fq.gz	SB11_L1_2.fq.gz
SRR37011156	SRP668546	new	PRJNA1413336	SAMN54875049	Chondrilla nucula	Greece: Crete	35.33584001005008, 25.28146781008605	1-Mar-23	SC10	Ch_SC10	RNA-Seq	TRANSCRIPTOMIC	PolyA	paired	ILLUMINA	Illumina NovaSeq X Plus	Poly(A) selection, fragmentation, cDNA, adaptors	fastq	SC10_L4_1.fq.gz	SC10_L4_2.fq.gz
SRR37011155	SRP668546	new	PRJNA1413336	SAMN54875050	Chondrilla nucula	Greece: Crete	35.33584001005008, 25.28146781008605	1-Mar-23	SD10	Ch_SD10	RNA-Seq	TRANSCRIPTOMIC	PolyA	paired	ILLUMINA	Illumina NovaSeq X Plus	Poly(A) selection, fragmentation, cDNA, adaptors	fastq	SD10_L4_1.fq.gz	SD10_L4_2.fq.gz
