# Supplementary material for: Population-level transcriptomic datasets from two benthic invertebrates exposed to long-term experimental warming and acidification
Source: Biodivers Data J. 2026 May 11;14:e186927. doi: 10.3897/BDJ.14.e186927 (PMC13294930; doi:10.3897/BDJ.14.e186927)
Supplement: Supplementary material 2 — Population-level transcriptomic datasets from two benthic invertebrates exposed to long-term experimental warming and acidification [file bdj-14-e186927-s002.tsv]

accession	study	object_status	bioproject_accession	biosample_accession	organism	geo_loc_name	lat_lon	collection date	library_ID	title	library_strategy	library_source	library_selection	library_layout	platform	instrument_model	design_description	filetype	filename	filename2
SRR36984205	SRP666344	new	PRJNA1412568	SAMN54870970	Hexaplex trunculus	Greece: Crete	35.33584001005008, 25.28146781008605	1-Jul-23	Hx_Con_S1iii	Hexaplex trunculus, RNAseq, South, control, sample1	RNA-Seq	TRANSCRIPTOMIC	PolyA	paired	ILLUMINA	Illumina NovaSeq X Plus	Poly(A) selection, fragmentation, cDNA, adapters	fastq	Hx_Con_S1iii_merged_1.fq.gz	Hx_Con_S1iii_merged_2.fq.gz
SRR36984204	SRP666344	new	PRJNA1412568	SAMN54871159	Hexaplex trunculus	Greece: Crete	35.33584001005008, 25.28146781008605	1-Jul-23	Hx_Con_S2ii	Hexaplex trunculus, RNAseq, South, control, sample2	RNA-Seq	TRANSCRIPTOMIC	PolyA	paired	ILLUMINA	Illumina NovaSeq X Plus	Poly(A) selection, fragmentation, cDNA, adapters	fastq	Hx_Con_S2ii_merged_1.fq.gz	Hx_Con_S2ii_merged_2.fq.gz
SRR36984193	SRP666344	new	PRJNA1412568	SAMN54871160	Hexaplex trunculus	Greece: Crete	35.33584001005008, 25.28146781008605	1-Jul-23	Hx_Con_S3ii	Hexaplex trunculus, RNAseq, South, control, sample3	RNA-Seq	TRANSCRIPTOMIC	PolyA	paired	ILLUMINA	Illumina NovaSeq X Plus	Poly(A) selection, fragmentation, cDNA, adapters	fastq	Hx_Con_S3ii_merged_1.fq.gz	Hx_Con_S3ii_merged_2.fq.gz
SRR36984188	SRP666344	new	PRJNA1412568	SAMN54871161	Hexaplex trunculus	Greece: Crete	35.33584001005008, 25.28146781008605	1-Jul-23	Hx_Con_S4iii	Hexaplex trunculus, RNAseq, South, control, sample4	RNA-Seq	TRANSCRIPTOMIC	PolyA	paired	ILLUMINA	Illumina NovaSeq X Plus	Poly(A) selection, fragmentation, cDNA, adapters	fastq	Hx_Con_S4iii_merged_1.fq.gz	Hx_Con_S4iii_merged_2.fq.gz
SRR36984187	SRP666344	new	PRJNA1412568	SAMN54871162	Hexaplex trunculus	Greece: Crete	35.33584001005008, 25.28146781008605	1-Jul-23	Hx_HT_S1iii	Hexaplex trunculus, RNAseq, South, NACC, sample1	RNA-Seq	TRANSCRIPTOMIC	PolyA	paired	ILLUMINA	Illumina NovaSeq X Plus	Poly(A) selection, fragmentation, cDNA, adapters	fastq	Hx_HT_S1iii_merged_1.fq.gz	Hx_HT_S1iii_merged_2.fq.gz
SRR36984186	SRP666344	new	PRJNA1412568	SAMN54871163	Hexaplex trunculus	Greece: Crete	35.33584001005008, 25.28146781008605	1-Jul-23	Hx_HT_S2iii	Hexaplex trunculus, RNAseq, South, NACC, sample2	RNA-Seq	TRANSCRIPTOMIC	PolyA	paired	ILLUMINA	Illumina NovaSeq X Plus	Poly(A) selection, fragmentation, cDNA, adapters	fastq	Hx_HT_S2iii_merged_1.fq.gz	Hx_HT_S2iii_merged_2.fq.gz
SRR36984185	SRP666344	new	PRJNA1412568	SAMN54871164	Hexaplex trunculus	Greece: Crete	35.33584001005008, 25.28146781008605	1-Jul-23	Hx_HT_S3ii	Hexaplex trunculus, RNAseq, South, NACC, sample3	RNA-Seq	TRANSCRIPTOMIC	PolyA	paired	ILLUMINA	Illumina NovaSeq X Plus	Poly(A) selection, fragmentation, cDNA, adapters	fastq	Hx_HT_S3ii_merged_1.fq.gz	Hx_HT_S3ii_merged_2.fq.gz
SRR36984184	SRP666344	new	PRJNA1412568	SAMN54871165	Hexaplex trunculus	Greece: Crete	35.33584001005008, 25.28146781008605	1-Jul-23	Hx_HT_S4ii	Hexaplex trunculus, RNAseq, South, NACC, sample4	RNA-Seq	TRANSCRIPTOMIC	PolyA	paired	ILLUMINA	Illumina NovaSeq X Plus	Poly(A) selection, fragmentation, cDNA, adapters	fastq	Hx_HT_S4ii_merged_1.fq.gz	Hx_HT_S4ii_merged_2.fq.gz
SRR36984183	SRP666344	new	PRJNA1412568	SAMN54871166	Hexaplex trunculus	Greece: Crete	35.33584001005008, 25.28146781008605	1-Jul-23	Hx_eHT_S1ii	Hexaplex trunculus, RNAseq, South, SACC, sample1	RNA-Seq	TRANSCRIPTOMIC	PolyA	paired	ILLUMINA	Illumina NovaSeq X Plus	Poly(A) selection, fragmentation, cDNA, adapters	fastq	Hx_eHT_S1ii_merged_1.fq.gz	Hx_eHT_S1ii_merged_2.fq.gz
SRR36984182	SRP666344	new	PRJNA1412568	SAMN54871167	Hexaplex trunculus	Greece: Crete	35.33584001005008, 25.28146781008605	1-Jul-23	Hx_eHT_S2i	Hexaplex trunculus, RNAseq, South, SACC, sample2	RNA-Seq	TRANSCRIPTOMIC	PolyA	paired	ILLUMINA	Illumina NovaSeq X Plus	Poly(A) selection, fragmentation, cDNA, adapters	fastq	Hx_eHT_S2i_merged_1.fq.gz	Hx_eHT_S2i_merged_2.fq.gz
SRR36984203	SRP666344	new	PRJNA1412568	SAMN54871168	Hexaplex trunculus	Greece: Crete	35.33584001005008, 25.28146781008605	1-Jul-23	Hx_eHT_S3ii	Hexaplex trunculus, RNAseq, South, SACC, sample3	RNA-Seq	TRANSCRIPTOMIC	PolyA	paired	ILLUMINA	Illumina NovaSeq X Plus	Poly(A) selection, fragmentation, cDNA, adapters	fastq	Hx_eHT_S3ii_merged_1.fq.gz	Hx_eHT_S3ii_merged_2.fq.gz
SRR36984202	SRP666344	new	PRJNA1412568	SAMN54871169	Hexaplex trunculus	Greece: Crete	35.33584001005008, 25.28146781008605	1-Jul-23	Hx_eHT_S4ii4	Hexaplex trunculus, RNAseq, South, SACC, sample4	RNA-Seq	TRANSCRIPTOMIC	PolyA	paired	ILLUMINA	Illumina NovaSeq X Plus	Poly(A) selection, fragmentation, cDNA, adapters	fastq	Hx_eHT_S4ii4_merged_1.fq.gz	Hx_eHT_S4ii4_merged_2.fq.gz
SRR36984201	SRP666344	new	PRJNA1412568	SAMN54871170	Hexaplex trunculus	Greece: Chalkidiki	39.93177968909643, 23.73457469122223	1-Jul-23	Hx_Con_N1ii	Hexaplex trunculus, RNAseq, North, control, sample1	RNA-Seq	TRANSCRIPTOMIC	PolyA	paired	ILLUMINA	Illumina NovaSeq X Plus	Poly(A) selection, fragmentation, cDNA, adapters	fastq	Hx_Con_N1ii_merged_1.fq.gz	Hx_Con_N1ii_merged_2.fq.gz
SRR36984200	SRP666344	new	PRJNA1412568	SAMN54871171	Hexaplex trunculus	Greece: Chalkidiki	39.93177968909643, 23.73457469122223	1-Jul-23	Hx_Con_N2ii	Hexaplex trunculus, RNAseq, North, control, sample2	RNA-Seq	TRANSCRIPTOMIC	PolyA	paired	ILLUMINA	Illumina NovaSeq X Plus	Poly(A) selection, fragmentation, cDNA, adapters	fastq	Hx_Con_N2ii_merged_1.fq.gz	Hx_Con_N2ii_merged_2.fq.gz
SRR36984199	SRP666344	new	PRJNA1412568	SAMN54871172	Hexaplex trunculus	Greece: Chalkidiki	39.93177968909643, 23.73457469122223	1-Jul-23	Hx_Con_N3ii	Hexaplex trunculus, RNAseq, North, control, sample3	RNA-Seq	TRANSCRIPTOMIC	PolyA	paired	ILLUMINA	Illumina NovaSeq X Plus	Poly(A) selection, fragmentation, cDNA, adapters	fastq	Hx_Con_N3ii_merged_1.fq.gz	Hx_Con_N3ii_merged_2.fq.gz
SRR36984198	SRP666344	new	PRJNA1412568	SAMN54871173	Hexaplex trunculus	Greece: Chalkidiki	39.93177968909643, 23.73457469122223	1-Jul-23	Hx_Con_N4iii	Hexaplex trunculus, RNAseq, North, control, sample4	RNA-Seq	TRANSCRIPTOMIC	PolyA	paired	ILLUMINA	Illumina NovaSeq X Plus	Poly(A) selection, fragmentation, cDNA, adapters	fastq	Hx_Con_N4iii_merged_1.fq.gz	Hx_Con_N4iii_merged_2.fq.gz
SRR36984197	SRP666344	new	PRJNA1412568	SAMN54871174	Hexaplex trunculus	Greece: Chalkidiki	39.93177968909643, 23.73457469122223	1-Jul-23	Hx_HT_N1i	Hexaplex trunculus, RNAseq, North, NACC, sample1	RNA-Seq	TRANSCRIPTOMIC	PolyA	paired	ILLUMINA	Illumina NovaSeq X Plus	Poly(A) selection, fragmentation, cDNA, adapters	fastq	Hx_HT_N1i_merged_1.fq.gz	Hx_HT_N1i_merged_2.fq.gz
SRR36984196	SRP666344	new	PRJNA1412568	SAMN54871175	Hexaplex trunculus	Greece: Chalkidiki	39.93177968909643, 23.73457469122223	1-Jul-23	Hx_HT_N2i	Hexaplex trunculus, RNAseq, North, NACC, sample2	RNA-Seq	TRANSCRIPTOMIC	PolyA	paired	ILLUMINA	Illumina NovaSeq X Plus	Poly(A) selection, fragmentation, cDNA, adapters	fastq	Hx_HT_N2i_merged_1.fq.gz	Hx_HT_N2i_merged_2.fq.gz
SRR36984195	SRP666344	new	PRJNA1412568	SAMN54871176	Hexaplex trunculus	Greece: Chalkidiki	39.93177968909643, 23.73457469122223	1-Jul-23	Hx_HT_N3ii	Hexaplex trunculus, RNAseq, North, NACC, sample3	RNA-Seq	TRANSCRIPTOMIC	PolyA	paired	ILLUMINA	Illumina NovaSeq X Plus	Poly(A) selection, fragmentation, cDNA, adapters	fastq	Hx_HT_N3ii_merged_1.fq.gz	Hx_HT_N3ii_merged_2.fq.gz
SRR36984194	SRP666344	new	PRJNA1412568	SAMN54871177	Hexaplex trunculus	Greece: Chalkidiki	39.93177968909643, 23.73457469122223	1-Jul-23	Hx_HT_N4i	Hexaplex trunculus, RNAseq, North, NACC, sample4	RNA-Seq	TRANSCRIPTOMIC	PolyA	paired	ILLUMINA	Illumina NovaSeq X Plus	Poly(A) selection, fragmentation, cDNA, adapters	fastq	Hx_HT_N4i_merged_1.fq.gz	Hx_HT_N4i_merged_2.fq.gz
SRR36984192	SRP666344	new	PRJNA1412568	SAMN54871178	Hexaplex trunculus	Greece: Chalkidiki	39.93177968909643, 23.73457469122223	1-Jul-23	Hx_eHT_N1iii	Hexaplex trunculus, RNAseq, North, SACC, sample1	RNA-Seq	TRANSCRIPTOMIC	PolyA	paired	ILLUMINA	Illumina NovaSeq X Plus	Poly(A) selection, fragmentation, cDNA, adapters	fastq	Hx_eHT_N1iii_merged_1.fq.gz	Hx_eHT_N1iii_merged_2.fq.gz
SRR36984191	SRP666344	new	PRJNA1412568	SAMN54871179	Hexaplex trunculus	Greece: Chalkidiki	39.93177968909643, 23.73457469122223	1-Jul-23	Hx_eHT_N2i	Hexaplex trunculus, RNAseq, North, SACC, sample2	RNA-Seq	TRANSCRIPTOMIC	PolyA	paired	ILLUMINA	Illumina NovaSeq X Plus	Poly(A) selection, fragmentation, cDNA, adapters	fastq	Hx_eHT_N2i_merged_1.fq.gz	Hx_eHT_N2i_merged_2.fq.gz
SRR36984190	SRP666344	new	PRJNA1412568	SAMN54871180	Hexaplex trunculus	Greece: Chalkidiki	39.93177968909643, 23.73457469122223	1-Jul-23	Hx_eHT_N3i	Hexaplex trunculus, RNAseq, North, SACC, sample3	RNA-Seq	TRANSCRIPTOMIC	PolyA	paired	ILLUMINA	Illumina NovaSeq X Plus	Poly(A) selection, fragmentation, cDNA, adapters	fastq	Hx_eHT_N3i_merged_1.fq.gz	Hx_eHT_N3i_merged_2.fq.gz
SRR36984189	SRP666344	new	PRJNA1412568	SAMN54871181	Hexaplex trunculus	Greece: Chalkidiki	39.93177968909643, 23.73457469122223	1-Jul-23	Hx_eHT_N4i	Hexaplex trunculus, RNAseq, North, SACC, sample4	RNA-Seq	TRANSCRIPTOMIC	PolyA	paired	ILLUMINA	Illumina NovaSeq X Plus	Poly(A) selection, fragmentation, cDNA, adapters	fastq	Hx_eHT_N4i_merged_1.fq.gz	Hx_eHT_N4i_merged_2.fq.gz
